# Supplementary material for: Vortex-Mixing Microfluidic Fabrication of Micafungin-Loaded Magnetite–Salicylic Acid–Silica Nanocomposite with Sustained-Release Capacity
Source: Materials (Basel). 2024 Nov 27;17(23):5816. doi: 10.3390/ma17235816 (PMC11642680; doi:10.3390/ma17235816)
Supplement: Supplementary file 1 [file materials-17-05816-s001.zip]

Archive with 1 entries (1 files):
- materials-3280902-supplementary.pdf
